# Supplementary material for: Cholangiocyte Epithelial to Mesenchymal Transition (EMT) is a potential molecular mechanism driving ischemic cholangiopathy in liver transplantation
Source: PLoS One. 2021 Jul 7;16(7):e0246978. doi: 10.1371/journal.pone.0246978 (PMC8263302; doi:10.1371/journal.pone.0246978)
Supplement: S5 File — (XLSX) [file pone.0246978.s005.xlsx]

## Sheet: Grading analysis
Cell Grading
		D1								D5							D7
S1		Grading	Grading	Grading	Grading			S2		Grading	Grading	Grading	Grading		S3		Grading	Grading	Grading	Grading
		I	II	III	IV					I	II	III	IV				I	II	III	IV
reading eare	1	34	6	0				reading eare	1	37	3	1	2		reading eare	1	42	5	2	2
	2	23	0	0	0				2	25	0	2	1			2	61	9	2	2
	3	15	0	0	0				3	27	7	1	1			3	30	3	1	3
	4	16	5	5	3				4	36	0	1	2			4	17	0	2	2
	Mean	88	11	5	3	107				125	6	5	6	142			150	17	7	9	183
	Total	107	107	107	107					142	142	142	142				183	183	183	183
	%	0.82243	0.102804	0.046729	0.0280374					0.880282	0.0422535	0.0352113	0.0422535				0.819672	0.0928962	0.0382514	0.0491803
S4		Grading	Grading	Grading	Grading			S5		Grading	Grading	Grading	Grading		S6		Grading	Grading	Grading	Grading
		I	II	III	IV					I	II	III	IV				I	II	III	IV
reading eare	1	38	3	1	0			reading eare	1	52	2	2	1		reading eare	1	52	1	2	4
	2	48	2	0	0				2	27	1	1	2			2	60	2	1	2
	3	23	5	2	1				3	15	1	1	2			3	41	1	1	2
	4	24	0	0	0				4	22	1	1	1			4	78	2	1	1
	Mean	133	10	3	1	147				116	2	5	6	129			231	6	5	9	251
	Total	147	147	147	147					129	129	129	129				251	251	251	251
	%	0.904762	0.0680272	0.0204082	0.00680272					0.899225	0.0155039	0.0387597	0.0465116				0.920319	0.0239044	0.0199203	0.0358566
	SPSS data and statistical analysis
			I	II	III	IV
	D1	1	0.82243	0.102804	0.046729	0.0280374
	D1	1	0.904762	0.0680272	0.0204082	0.00680272
	D5	5	0.880282	0.0422535	0.0352113	0.0422535
	D5	5	0.899225	0.0155039	0.0387597	0.0465116
	D7	7	0.819672	0.0928962	0.0382514	0.0491803
	D7	7	0.920319	0.0239044	0.0199203	0.0358566
	Descriptives
			N	Mean	Std. Deviation	Std. Error	95% Confidence Interval for Mean		Minimum	Maximum				Mean					SD
							Lower Bound	Upper Bound						I	II	III	IV		I	II	III	IV
	I	1	2	0.8667	0.0626	0.04426	0.3043	1.4291	0.82	0.91			D1	0.8667	0.0856	0.0336	0.0174		0.0626	0.02426	0.01851	0.01498
		5	2	0.8898	0.01339	0.00947	0.7694	1.0101	0.88	0.9			D5	0.8898	0.0289	0.037	0.0444		0.01339	0.01891	0.00251	0.00301
		7	2	0.87	0.07117	0.05032	0.2306	1.5094	0.82	0.92			D7	0.87	0.0584	0.0291	0.0425		0.07117	0.04878	0.01296	0.00942
		Total	6	0.8755	0.04424	0.01806	0.8291	0.9219	0.82	0.92
	II	1	2	0.0856	0.02426	0.01716	-0.1323	0.3036	0.07	0.1
		5	2	0.0289	0.01891	0.01337	-0.1411	0.1988	0.02	0.04
		7	2	0.0584	0.04878	0.0345	-0.3799	0.4967	0.02	0.09
		Total	6	0.0576	0.0362	0.01478	0.0197	0.0956	0.02	0.1
	III	1	2	0.0336	0.01851	0.01309	-0.1327	0.2	0.02	0.05
		5	2	0.037	0.00251	0.00177	0.0144	0.0595	0.04	0.04
		7	2	0.0291	0.01296	0.00917	-0.0874	0.1455	0.02	0.04
		Total	6	0.0332	0.01077	0.0044	0.0219	0.0445	0.02	0.05
	IV	1	2	0.0174	0.01498	0.01059	-0.1172	0.1521	0.01	0.03
		5	2	0.0444	0.00301	0.00213	0.0173	0.0714	0.04	0.05
		7	2	0.0425	0.00942	0.00666	-0.0421	0.1272	0.04	0.05
		Total	6	0.0348	0.01567	0.0064	0.0183	0.0512	0.01	0.05
	ANOVA
					Sum of Squares	df	Mean Square	F	Sig.
	I	Between Groups	(Combined)		0.001	2	0	0.129	0.883
			Linear Term	Contrast	0	1	0	0.044	0.847
				Deviation	0.001	1	0.001	0.214	0.675
		Within Groups			0.009	3	0.003
		Total			0.009	5
	II	Between Groups	(Combined)		0.003	2	0.002	1.435	0.365
			Linear Term	Contrast	0.001	1	0.001	1.158	0.361
				Deviation	0.002	1	0.002	1.713	0.282
		Within Groups			0.003	3	0.001
		Total			0.007	5
	III	Between Groups	(Combined)		0	2	0	0.181	0.843
			Linear Term	Contrast	0	1	0	0.058	0.826
				Deviation	0	1	0	0.304	0.62
		Within Groups			0.001	3	0
		Total			0.001	5
	IV	Between Groups	(Combined)		0.001	2	0	4.208	0.135
			Linear Term	Contrast	0.001	1	0.001	7.167	0.075
				Deviation	0	1	0	1.249	0.345
		Within Groups			0	3	0
		Total			0.001	5
	Post Hoc Tests
	Multiple Comparisons
	Tukey HSD
	Dependent Variable	(I) D1D5D7	(J) D1D5D7	Mean Difference (I-J)	Std. Error	Sig.	95% Confidence Interval
							Lower Bound	Upper Bound
	I	1	5	-0.02616	0.05365	0.882	-0.2503	0.198
			7	-0.0064	0.05365	0.992	-0.2306	0.2178
		5	1	0.02616	0.05365	0.882	-0.198	0.2503
			7	0.01976	0.05365	0.93	-0.2044	0.2439
		7	1	0.0064	0.05365	0.992	-0.2178	0.2306
			5	-0.01976	0.05365	0.93	-0.2439	0.2044
	II	1	5	0.05654	0.03338	0.341	-0.0829	0.196
			7	0.02702	0.03338	0.724	-0.1125	0.1665
		5	1	-0.05654	0.03338	0.341	-0.196	0.0829
			7	-0.02952	0.03338	0.685	-0.169	0.11
		7	1	-0.02702	0.03338	0.724	-0.1665	0.1125
			5	0.02952	0.03338	0.685	-0.11	0.169
	III	1	5	-0.00342	0.01317	0.964	-0.0585	0.0516
			7	0.00448	0.01317	0.939	-0.0506	0.0595
		5	1	0.00342	0.01317	0.964	-0.0516	0.0585
			7	0.0079	0.01317	0.83	-0.0472	0.063
		7	1	-0.00448	0.01317	0.939	-0.0595	0.0506
			5	-0.0079	0.01317	0.83	-0.063	0.0472
	IV	1	5	-0.02696	0.01038	0.155	-0.0703	0.0164
			7	-0.0251	0.01038	0.18	-0.0685	0.0183
		5	1	0.02696	0.01038	0.155	-0.0164	0.0703
			7	0.00186	0.01038	0.982	-0.0415	0.0452
	Homogeneous Subsets
	I
	Tukey HSD a
	D1D5D7	N	Subset for alpha = 0.05
			1
	1	2	0.8636
	7	2	0.87
	5	2	0.8898
	Sig.		0.882
	Means for groups in homogeneous subsets are displayed.
	a Uses Harmonic Mean Sample Size = 2.000.
	II
	Tukey HSD a
	D1D5D7	N	Subset for alpha = 0.05
			1
	5	2	0.0289
	7	2	0.0584
	1	2	0.0854
	Sig.		0.341
	Means for groups in homogeneous subsets are displayed.
	a Uses Harmonic Mean Sample Size = 2.000.
	I
	Tukey HSD a
	D1D5D7	N	Subset for alpha = 0.05
			1
	1	2	0.8636
	7	2	0.87
	5	2	0.8898
	Sig.		0.882
	Means for groups in homogeneous subsets are displayed.
	a Uses Harmonic Mean Sample Size = 2.000.
	II
	Tukey HSD a
	D1D5D7	N	Subset for alpha = 0.05
			1
	5	2	0.0289
	7	2	0.0584
	1	2	0.0854
	Sig.		0.341
	Means for groups in homogeneous subsets are displayed.
	a Uses Harmonic Mean Sample Size = 2.000.
